# Supplementary material for: FD and FDP bZIP transcription factors and FT florigen regulate floral development and control homeotic gene expression in Arabidopsis floral meristems
Source: Development. 2025 May 22;152(10):dev204241. doi: 10.1242/dev.204241 (PMC12148031; doi:10.1242/dev.204241)
Supplement: Table S1. Quantification of floral organ number in long days for genotypes using Col-0 background [file develop-152-204241-TableS1.xlsx]

## Sheet: sepal fd fdp
WT	fd-3	fdp-2	fdp-CRP2	fdp-2 fd-3	fdp-CRP2 fd-3	pFDV fdp-2 fd-3 #6	pFDV fdp-2 fd-3 #1
4	3	4	4	4	3	4	4		One-way ANOVA
4	3	4	4	2	3	4	4		ANOVA summary
4	4	4	4	3	3	4	4		F	12.73
4	4	4	4	3	3	4	4		P value	<0.0001
4	4	4	4	3	3	4	4		P value summary	****
4	4	4	4	3	3	4	4		Significant diff. among means (P < 0.05)?	Yes
4	4	4	4	4	4	4	4		R squared	0.149
4	4	4	4	4	4	4	4
4	4	4	4	3	4	4	4
4	4	4	4	4	4	4	4		Tukey's multiple comparisons test	Mean Diff.	95.00% CI of diff.	Below threshold?	Summary	Adjusted P Value
4	4	4	4	4	4	4	4		WT vs. fd-3	0.03774	-0.1599 to 0.2353	No	ns	0.9991	A-B
4	4	4	4	4	4	4	4		WT vs. fdp-2	0	-0.1757 to 0.1757	No	ns	>0.9999	A-C
4	4	4	4	4	4	4	4		WT vs. fdp-CRP2	0	-0.2881 to 0.2881	No	ns	>0.9999	A-D
4	4	4	4	4	4	4	4		WT vs. fdp-2 fd-3	-0.4805	-0.6539 to -0.3072	Yes	****	<0.0001	A-E
4	4	4	4	4	4	4	4		WT vs. fdp-CRP2 fd-3	-0.1316	-0.3561 to 0.09299	No	ns	0.6317	A-F
4	4	4	4	4	4	4	4		WT vs. pFDV fdp-2 fd-3 #6	-0.06349	-0.2491 to 0.1221	No	ns	0.9679	A-G
4	4	4	4	4	4	4	4		WT vs. pFDV fdp-2 fd-3 #1	-0.07317	-0.2911 to 0.1447	No	ns	0.971	A-H
4	4	4	4	4	4	4	4		fd-3 vs. fdp-2	-0.03774	-0.2602 to 0.1848	No	ns	0.9996	B-C
4	4	4	4	4	4	4	4		fd-3 vs. fdp-CRP2	-0.03774	-0.3566 to 0.2811	No	ns	>0.9999	B-D
4	4	4	4	4	4	4	4		fd-3 vs. fdp-2 fd-3	-0.5183	-0.7389 to -0.2976	Yes	****	<0.0001	B-E
4	4	4	4	4	4	4	4		fd-3 vs. fdp-CRP2 fd-3	-0.1693	-0.4322 to 0.09353	No	ns	0.5098	B-F
4	4	4	4	4	4	4	4		fd-3 vs. pFDV fdp-2 fd-3 #6	-0.1012	-0.3317 to 0.1292	No	ns	0.8844	B-G
4	4	4	0	4	4	4	4		fd-3 vs. pFDV fdp-2 fd-3 #1	-0.1109	-0.3681 to 0.1463	No	ns	0.894	B-H
4	4	4		4	4	4	4		fdp-2 vs. fdp-CRP2	0	-0.3057 to 0.3057	No	ns	>0.9999	C-D
4	4	4		4	4	4	4		fdp-2 vs. fdp-2 fd-3	-0.4805	-0.6818 to -0.2792	Yes	****	<0.0001	C-E
4	4	4		4	4	4	4		fdp-2 vs. fdp-CRP2 fd-3	-0.1316	-0.3784 to 0.1152	No	ns	0.7364	C-F
4	4	4		4	4	4	4		fdp-2 vs. pFDV fdp-2 fd-3 #6	-0.06349	-0.2755 to 0.1485	No	ns	0.9849	C-G
4	4	4		4	4	4	4		fdp-2 vs. pFDV fdp-2 fd-3 #1	-0.07317	-0.3139 to 0.1676	No	ns	0.9836	C-H
4	4	4		4	4	4	4		fdp-CRP2 vs. fdp-2 fd-3	-0.4805	-0.7849 to -0.1761	Yes	****	<0.0001	D-E
4	4	4		5	4	4	4		fdp-CRP2 vs. fdp-CRP2 fd-3	-0.1316	-0.4678 to 0.2046	No	ns	0.9343	D-F
4	4	4		5	4	4	4		fdp-CRP2 vs. pFDV fdp-2 fd-3 #6	-0.06349	-0.3751 to 0.2481	No	ns	0.9986	D-G
4	4	4		5	5	4	4		fdp-CRP2 vs. pFDV fdp-2 fd-3 #1	-0.07317	-0.4050 to 0.2586	No	ns	0.9977	D-H
4	4	4		4	5	4	4		fdp-2 fd-3 vs. fdp-CRP2 fd-3	0.3489	0.1038 to 0.5941	Yes	***	0.0005	E-F
4	4	4		4	5	4	4
4	4	4		4	6	4	4
4	4	4		4	6	4	4
4	4	4		4	6	4	4
4	4	4		4	6	4	4
4	4	4		4	4.13158	4	5
4	4	4		4	0.811107	4	5
4	4	4		4		4	5
4	4	4		4		4	4.07317
4	4	4		4		4	0.263652
4	4	4		5		4
4	4	4		5		4
4	4	4		5		4
4	4	4		5		4
4	4	4		5		4
4	4	4		5		4
4	4	4		5		4
4	4	4		5		4
4	4	4		5		4
4	4	4		5		4
4	3.96226	4		5		4
4	0.19238	4		5		4
4		4		5		4
4		4		5		4
4		4		5		4
4		4		5		4
4		4		5		5
4		4		5		5
4		4		5		5
4		4		5		5
4		4		5		4.06349
4		4		5		0.245805
4		4		5
4		4		6
4		4		6
4		4		5
4		4		5
4		4		5
4		4		5
4		4		5
4		4		6
4		4		6
4		0		7
4				6
4				4.48052
4				0.820949
4
4
4
4
4
4
4
4
4
4
4
4
4
4
4
4
4
4
4
4
4
4
4
4
4
4
4
4
4
4
4
4
4
4
4
4
4
4
4
4
4
4
4
4
4
4
4
4
4
4
4
4
4
4
4
4
4
4
4
4
4
4
4
4
4
4
4
4
4
4
4
4
0

## Sheet: sepal ft tsf
WT	ft-10	tsf-1	ft-10 tsf-1
4	4	4	1		One-way ANOVA
4	4	4	1		ANOVA summary
4	4	4	1		F	2.255
4	4	4	2		P value	0.0815
4	4	4	2		P value summary	ns
4	4	4	2		Significant diff. among means (P < 0.05)?	No
4	4	4	2		R squared	0.01635
4	4	4	2
4	4	4	2
4	4	4	2		Dunnett's multiple comparisons test	Mean Diff.	95.00% CI of diff.	Below threshold?	Summary	Adjusted P Value	A-?
4	4	4	2		WT vs. ft-10	-0.4	-0.7770 to -0.02304	Yes	*	0.0339	B
4	4	4	2		WT vs. tsf-1	0	-0.2678 to 0.2678	No	ns	>0.9999	C
4	4	4	2		WT vs. ft-10 tsf-1	-0.05096	-0.2662 to 0.1642	No	ns	0.9123	D
4	4	4	2
4	4	4	2
4	4	4	2
4	4	4	3
4	4	4	3
4	4	4	3
4	4	4	3
4	5	4	3
4	5	4	3
4	5	4	3
4	5	4	3
4	5	4	3
4	5	4	3
4	5	4	3
4	5	4	3
4	6	4	3
4	6	4	3
4	4.4	4	3
4	0.621455	4	3
4		4	3
4		4	3
4		4	3
4		4	3
4		4	3
4		4	3
4		4	3
4		4	3
4		4	3
4		4	3
4		4	3
4		4	3
4		4	3
4		4	3
4		4	3
4		4	3
4		4	3
4		4	3
4		4	3
4		4	3
4		4	3
4		4	3
4		4	3
4		4	3
4		4	3
4		4	4
4		4	4
4		4	4
4		4	4
4		4	4
4		4	4
4		4	4
4		4	4
4		4	4
4		4	4
4		4	4
4		4	4
4		4	4
4		4	4
4		4	4
4		4	4
4		4	4
4		4	4
4		0	4
4			4
4			4
4			4
4			4
4			4
4			4
4			4
4			4
4			4
4			4
4			4
4			4
4			4
4			4
4			4
4			4
4			4
4			5
4			5
4			5
4			5
4			5
4			5
4			5
4			5
4			5
4			5
4			5
4			5
4			5
4			5
4			5
4			5
4			5
4			5
4			5
4			5
4			5
4			5
4			5
4			5
4			5
4			5
4			5
4			5
4			5
4			5
4			5
4			5
4			5
4			5
4			5
4			5
4			5
4			5
4			5
4			5
4			5
4			5
4			5
4			5
4			6
4			6
4			6
4			6
4			6
4			6
4			6
4			6
4			6
4			6
4			6
4			6
4			6
4			6
0			6
			6
			6
			6
			6
			6
			4.05096
			1.2496

## Sheet: sepal soc1 ful
WT	soc1	ful-2	soc1 ful-2
4	4	4	4
4	4	4	5		One-way ANOVA
4	5	4	4
4	4	4	4		ANOVA summary
4	4	5	4		F	9.084
4	4	4	4		P value	<0.0001
4	4	4	4		P value summary	****
4	4	4	4		Significant diff. among means (P < 0.05)?	Yes
4	4	4	4		R squared	0.08957
4	4	4	4
4	4	4	4
4	4	4	5		Dunnett's multiple comparisons test	Mean Diff.	95.00% CI of diff.	Below threshold?	Summary	Adjusted P Value
4	4	4	4		WT vs. soc1	-0.02326	-0.1188 to 0.07233	No	ns	0.91
4	4	4	4		WT vs. ful-2	-0.1628	-0.2584 to -0.06721	Yes	***	0.0002
4	4	4	5		WT vs. soc1 ful-2	-0.1556	-0.2495 to -0.06164	Yes	***	0.0003
4	4	4	4
4	4	4	4
4	4	4	4
4	4	4	4
4	4	5	4
4	4	5	4
4	4	5	4
4	4	4	4
4	4	4	4
4	4	4	4
4	4	4	4
4	4	4	4
4	4	4	4
4	4	4	4
4	4	5	4
4	4	6	4
4	4	4	4
4	4	4	4
4	4	4	4
4	4	4	4
4	4	4	5
4	4	4	5
4	4	4	5
4	4	4	4
4	4	4	4
4	4	4	5
4	4	4	4
4	4	4	4
4	4.02326	4.16279	4
4	0.152499	0.432613	4
4			4.15556
4			0.350605
4
4
4
4
4
4
4
4
4
4
4
4
4
4
4
4
4
4
4
4
4
4
4
4
4
4
4
4
4
4
4
4
4
4
4
4
4
4
4
4
4
4
4
4
4
4
4
4
4
4
4
4
4
4
4
4
4
4
4
4
4
4
4
4
4
4
4
4
4
4
4
4
4
4
4
4
4
4
4
4
4
4
4
4
4
4
4
4
4
4
4
4
4
4
4
4
4
4
4
4
4
4
4
4
0

## Sheet: petal fd fdp
WT	fd-3	fdp-2	fdp-CRP2	fdp-2 fd-3	fdp-CRP2 fd-3	pFDV fdp-2 fd-3 #6	pFDV fdp-2 fd-3 #1
4	4	4	4	2	3	4	5		One-way ANOVA
4	4	4	4	3	4	4	4		ANOVA summary
4	4	4	4	3	4	4	4		F	5.048
4	4	4	4	3	4	4	4		P value	<0.0001
4	4	4	4	3	4	4	4		P value summary	****
4	4	4	4	3	4	4	4		Significant diff. among means (P < 0.05)?	Yes
4	4	4	4	3	4	4	4		R squared	0.0648
4	4	4	4	3	4	4	4
4	4	4	4	4	4	4	4
4	4	4	4	4	4	4	4
4	4	4	4	3	4	4	4		WT vs. fd-3	-0.1887	-0.4396 to 0.06224	No	ns	0.3019
4	4	4	4	3	4	4	4		WT vs. fdp-2	0	-0.2231 to 0.2231	No	ns	>0.9999
4	4	4	4	3	4	4	4		WT vs. fdp-CRP2	0	-0.3659 to 0.3659	No	ns	>0.9999
4	4	4	4	3	4	4	4		WT vs. fdp-2 fd-3	-0.1948	-0.4149 to 0.02533	No	ns	0.1269
4	4	4	4	3	4	4	4		WT vs. fdp-CRP2 fd-3	-0.4872	-0.7694 to -0.2049	Yes	****	<0.0001
4	4	4	4	3	4	4	4		WT vs. pFDV fdp-2 fd-3 #6	-0.09524	-0.3310 to 0.1405	No	ns	0.9229
4	4	4	4	3	4	4	4		WT vs. pFDV fdp-2 fd-3 #1	-0.122	-0.3987 to 0.1548	No	ns	0.8826
4	4	4	4	3	4	4	4		fd-3 vs. fdp-2	0.1887	-0.09389 to 0.4712	No	ns	0.461
4	4	4	4	3	4	4	4		fd-3 vs. fdp-CRP2	0.1887	-0.2162 to 0.5936	No	ns	0.8487
4	4	4	4	3	4	4	4		fd-3 vs. fdp-2 fd-3	-0.006126	-0.2864 to 0.2741	No	ns	>0.9999
4	4	4	4	3	4	4	4		fd-3 vs. fdp-CRP2 fd-3	-0.2985	-0.6298 to 0.03278	No	ns	0.1125
4	4	4	4	3	4	4	4		fd-3 vs. pFDV fdp-2 fd-3 #6	0.09344	-0.1992 to 0.3861	No	ns	0.9782
4	4	4	0	3	5	4	4		fd-3 vs. pFDV fdp-2 fd-3 #1	0.06673	-0.2599 to 0.3933	No	ns	0.9986
4	4	4		3	5	4	4		fdp-2 vs. fdp-CRP2	0	-0.3882 to 0.3882	No	ns	>0.9999
4	4	4		3	5	4	4		fdp-2 vs. fdp-2 fd-3	-0.1948	-0.4504 to 0.06082	No	ns	0.285
4	4	4		3	5	4	4		fdp-2 vs. fdp-CRP2 fd-3	-0.4872	-0.7979 to -0.1765	Yes	****	<0.0001
4	4	4		4	5	4	4		fdp-2 vs. pFDV fdp-2 fd-3 #6	-0.09524	-0.3644 to 0.1739	No	ns	0.9614
4	4	4		4	5	4	4		fdp-2 vs. pFDV fdp-2 fd-3 #1	-0.122	-0.4277 to 0.1838	No	ns	0.9276
4	4	4		4	5	4	4		fdp-CRP2 vs. fdp-2 fd-3	-0.1948	-0.5814 to 0.1918	No	ns	0.7889
4	4	4		4	5	4	4		fdp-CRP2 vs. fdp-CRP2 fd-3	-0.4872	-0.9122 to -0.06216	Yes	*	0.0123
4	4	4		4	5	4	4		fdp-CRP2 vs. pFDV fdp-2 fd-3 #6	-0.09524	-0.4909 to 0.3004	No	ns	0.996
4	4	4		4	5	4	4		fdp-CRP2 vs. pFDV fdp-2 fd-3 #1	-0.122	-0.5433 to 0.2994	No	ns	0.9877
4	4	4		5	5	4	4		fdp-2 fd-3 vs. fdp-CRP2 fd-3	-0.2924	-0.6010 to 0.01624	No	ns	0.0781
4	4	4		5	5	4	4		fdp-2 fd-3 vs. pFDV fdp-2 fd-3 #6	0.09957	-0.1672 to 0.3663	No	ns	0.9486
4	4	4		5	5	4	4		fdp-2 fd-3 vs. pFDV fdp-2 fd-3 #1	0.07285	-0.2307 to 0.3764	No	ns	0.9961
4	4	4		5	5	4	4		fdp-CRP2 fd-3 vs. pFDV fdp-2 fd-3 #6	0.3919	0.07200 to 0.7119	Yes	**	0.0052
4	4	4		5	6	4	4		fdp-CRP2 fd-3 vs. pFDV fdp-2 fd-3 #1	0.3652	0.01400 to 0.7165	Yes	*	0.0349
4	4	4		5	6	4	5		pFDV fdp-2 fd-3 #6 vs. pFDV fdp-2 fd-3 #1	-0.02671	-0.3418 to 0.2884	No	ns	>0.9999
4	4	4		5	6	4	5
4	4	4		6	4.52632	4	5
4	4	4		6	0.64669	4	5
4	4	4		6		4	4.12195
4	4	4		6		4	0.331295
4	4	4		6		4
4	4	4		4		4
4	5	4		4		4
4	5	4		4		4
4	5	4		4		4
4	5	4		4		4
4	5	4		4		4
4	5	4		4		4
4	6	4		4		4
4	6	4		4		4
4	4.18868	4		4		4
4	0.482645	4		4		4
4		4		4		4
4		4		4		4
4		4		4		5
4		4		4		5
4		4		4		5
4		4		4		5
4		4		4		5
4		4		4		5
4		4		5		4.09524
4		4		5		0.295901
4		4		5
4		4		5
4		4		5
4		4		6
4		4		6
4		4		6
4		4		6
4		4		6
4		4		7
4		4		5
4		0		5
4				7
4				4.19481
4				1.12436
4
4
4
4
4
4
4
4
4
4
4
4
4
4
4
4
4
4
4
4
4
4
4
4
4
4
4
4
4
4
4
4
4
4
4
4
4
4
4
4
4
4
4
4
4
4
4
4
4
4
4
4
4
4
4
4
4
4
4
4
4
4
4
4
4
4
4
4
4
4
4
4
0

## Sheet: petal ft tsf
WT	ft-10	tsf-1	ft-10 tsf-1
4	3	4	0
4	3	4	0		One-way ANOVA
4	4	4	0
4	4	4	0		ANOVA summary
4	4	4	0		F	247.6
4	4	4	0		P value	<0.0001
4	5	4	0		P value summary	****
4	3	4	0		Significant diff. among means (P < 0.05)?	Yes
4	3	4	0		R squared	0.646
4	4	4	0
4	4	4	0
4	4	4	0		Tukey's multiple comparisons test	Mean Diff.	95.00% CI of diff.	Below threshold?	Summary	Adjusted P Value
4	4	4	0		WT vs. ft-10	0.1667	-0.2504 to 0.5837	No	ns	0.7314	A-B
4	4	4	0		WT vs. tsf-1	0	-0.2962 to 0.2962	No	ns	>0.9999	A-C
4	4	4	0		WT vs. ft-10 tsf-1	2.255	2.017 to 2.493	Yes	****	<0.0001	A-D
4	4	4	0		ft-10 vs. tsf-1	-0.1667	-0.6180 to 0.2847	No	ns	0.7764	B-C
4	4	4	0		ft-10 vs. ft-10 tsf-1	2.088	1.673 to 2.504	Yes	****	<0.0001	B-D
4	4	4	0		tsf-1 vs. ft-10 tsf-1	2.255	1.961 to 2.549	Yes	****	<0.0001	C-D
4	5	4	0
4	5	4	0
4	3	4	0
4	4	4	0
4	3	4	0
4	3	4	0
4	4	4	0
4	4	4	0
4	4	4	0
4	4	4	0
4	3	4	1
4	4	4	1
4	3.83333	4	1
4	0.592093	4	1
4		4	1
4		4	1
4		4	1
4		4	1
4		4	1
4		4	1
4		4	1
4		4	1
4		4	1
4		4	1
4		4	1
4		4	1
4		4	1
4		4	1
4		4	1
4		4	1
4		4	1
4		4	1
4		4	1
4		4	1
4		4	1
4		4	1
4		4	1
4		4	1
4		4	1
4		4	1
4		4	1
4		4	1
4		4	1
4		4	1
4		4	1
4		4	1
4		4	1
4		4	1
4		4	1
4		4	1
4		4	1
4		4	1
4		4	1
4		4	1
4		4	1
4		4	1
4		4	1
4		0	1
4			1
4			2
4			2
4			2
4			2
4			2
4			2
4			2
4			2
4			2
4			2
4			2
4			2
4			2
4			2
4			2
4			2
4			2
4			2
4			2
4			2
4			2
4			2
4			2
4			2
4			2
4			2
4			2
4			2
4			2
4			2
4			2
4			2
4			2
4			2
4			2
4			3
4			3
4			3
4			3
4			3
4			3
4			3
4			3
4			3
4			3
4			3
4			3
4			3
4			3
4			3
4			3
4			3
4			3
4			3
4			3
4			3
4			3
4			3
4			3
4			3
4			4
4			4
4			4
4			4
4			4
4			4
4			4
4			4
4			4
4			4
4			4
4			4
4			4
4			4
0			4
			4
			4
			4
			4
			4
			1.74522
			1.28055

## Sheet: petal soc1ful
WT	soc1	ful-2	soc1 ful-2
4	3	4	4
4	4	4	4		One-way ANOVA
4	4	5	4		ANOVA summary
4	4	4	4		F	2.971
4	4	4	4		P value	0.0322
4	4	4	4		P value summary	*
4	4	4	4		Significant diff. among means (P < 0.05)?	Yes
4	4	4	4		R squared	0.03118
4	4	4	4
4	4	4	4		Tukey's multiple comparisons test	Mean Diff.	95.00% CI of diff.	Below threshold?	Summary	Adjusted P Value
4	4	4	4		WT vs. soc1	0.04651	-0.006278 to 0.09930	No	ns	0.1058	A-B
4	4	4	4		WT vs. ful-2	-0.02326	-0.07605 to 0.02953	No	ns	0.6659	A-C
4	4	4	4		WT vs. soc1 ful-2	0.02222	-0.02965 to 0.07409	No	ns	0.6853	A-D
4	3	4	4		soc1 vs. ful-2	-0.06977	-0.1356 to -0.003952	Yes	*	0.033	B-C
4	4	4	4		soc1 vs. soc1 ful-2	-0.02429	-0.08937 to 0.04079	No	ns	0.7696	B-D
4	4	4	4		ful-2 vs. soc1 ful-2	0.04548	-0.01960 to 0.1106	No	ns	0.2726	C-D
4	4	4	3
4	4	4	4
4	4	4	4
4	4	4	4
4	4	4	4
4	4	4	4
4	4	4	4
4	4	4	4
4	4	4	4
4	4	4	4
4	4	4	4
4	4	4	4
4	4	4	4
4	4	4	4
4	4	4	4
4	4	4	4
4	4	4	4
4	4	4	4
4	4	4	4
4	4	4	4
4	4	4	4
4	4	4	4
4	4	4	4
4	4	4	4
4	4	4	4
4	4	4	4
4	4	4	4
4	3.95349	4.02326	4
4	0.213083	0.152499	4
4			3.97778
4			0.152499
4
4
4
4
4
4
4
4
4
4
4
4
4
4
4
4
4
4
4
4
4
4
4
4
4
4
4
4
4
4
4
4
4
4
4
4
4
4
4
4
4
4
4
4
4
4
4
4
4
4
4
4
4
4
4
4
4
4
4
4
4
4
4
4
4
4
4
4
4
4
4
4
4
4
4
4
4
4
4
4
4
4
4
4
4
4
4
4
4
4
4
4
4
4
4
4
4
4
4
4
4
4
4
4
0

## Sheet: stamen fd fdp
WT	fd-3	fdp-2	fdp-CRP2	fdp-2 fd-3	fdp-CRP2 fd-3	pFDV fdp-2 fd-3 #6	pFDV fdp-2 fd-3 #1
4	4	5	4	3	3	4	5		One-way ANOVA
5	4	5	5	3	4	4	3		ANOVA summary
5	4	5	5	4	4	4	4		F	12.69
6	4	5	5	4	4	4	4		P value	<0.0001
6	4	5	5	4	4	4	5		P value summary	****
6	4	5	6	4	4	4	5		Significant diff. among means (P < 0.05)?	Yes
6	5	5	6	4	4	4	5		R squared	0.1483
6	5	5	6	4	4	5	5
6	5	5	6	4	5	5	5
6	5	6	6	4	5	5	5		Tukey's multiple comparisons test	Mean Diff.	95.00% CI of diff.	Below threshold?	Summary	Adjusted P Value
6	5	6	6	5	5	5	5		WT vs. fd-3	0.3594	0.04861 to 0.6701	Yes	*	0.011	A-B
6	6	6	6	5	5	5	5		WT vs. fdp-2	-0.08505	-0.3613 to 0.1912	No	ns	0.9823	A-C
6	6	6	6	5	5	5	5		WT vs. fdp-CRP2	0.03143	-0.4217 to 0.4845	No	ns	>0.9999	A-D
6	6	6	6	5	5	5	5		WT vs. fdp-2 fd-3	0.4816	0.2090 to 0.7543	Yes	****	<0.0001	A-E
6	6	6	6	5	5	5	5		WT vs. fdp-CRP2 fd-3	0.5369	0.1874 to 0.8865	Yes	***	0.0001	A-F
6	6	6	6	5	5	5	5		WT vs. pFDV fdp-2 fd-3 #6	0.5711	0.2791 to 0.8631	Yes	****	<0.0001	A-G
6	6	6	6	5	5	5	5		WT vs. pFDV fdp-2 fd-3 #1	0.525	0.1823 to 0.8678	Yes	***	0.0001	A-H
6	6	6	6	5	5	5	5		fd-3 vs. fdp-2	-0.4444	-0.7944 to -0.09447	Yes	**	0.0031	B-C
6	6	6	6	5	5	5	5		fd-3 vs. fdp-CRP2	-0.3279	-0.8294 to 0.1735	No	ns	0.4893	B-D
6	5	6	6	5	5	5	5		fd-3 vs. fdp-2 fd-3	0.1223	-0.2248 to 0.4694	No	ns	0.9623	B-E
6	5	6	7	5	5	5	5		fd-3 vs. fdp-CRP2 fd-3	0.1776	-0.2327 to 0.5878	No	ns	0.8922	B-F
6	5	6	5.7619	5	5	5	5		fd-3 vs. pFDV fdp-2 fd-3 #6	0.2117	-0.1507 to 0.5742	No	ns	0.6354	B-G
6	5	6	0.624881	5	5	5	5		fd-3 vs. pFDV fdp-2 fd-3 #1	0.1657	-0.2388 to 0.5701	No	ns	0.9174	B-H
6	5	6		5	6	5	5		fdp-2 vs. fdp-CRP2	0.1165	-0.3644 to 0.5973	No	ns	0.9958	C-D
6	6	6		5	6	5	5		fdp-2 vs. fdp-2 fd-3	0.5667	0.2501 to 0.8833	Yes	****	<0.0001	C-E
6	6	6		5	6	5	5		fdp-2 vs. fdp-CRP2 fd-3	0.622	0.2372 to 1.007	Yes	****	<0.0001	C-F
6	6	6		5	6	5	6		fdp-2 vs. pFDV fdp-2 fd-3 #6	0.6562	0.3228 to 0.9895	Yes	****	<0.0001	C-G
6	6	6		5	6	5	6		fdp-2 vs. pFDV fdp-2 fd-3 #1	0.6101	0.2315 to 0.9887	Yes	****	<0.0001	C-H
6	6	6		5	6	5	6		fdp-CRP2 vs. fdp-2 fd-3	0.4502	-0.02854 to 0.9290	No	ns	0.0827	D-E
6	5	6		5	6	5	6		fdp-CRP2 vs. fdp-CRP2 fd-3	0.5055	-0.02088 to 1.032	No	ns	0.0702	D-F
6	6	6		5	6	5	6		fdp-CRP2 vs. pFDV fdp-2 fd-3 #6	0.5397	0.04966 to 1.030	Yes	*	0.0194	D-G
6	6	6		5	6	5	6		fdp-CRP2 vs. pFDV fdp-2 fd-3 #1	0.4936	-0.02825 to 1.015	No	ns	0.0791	D-H
6	6	6		5	6	5	6		fdp-2 fd-3 vs. fdp-CRP2 fd-3	0.05528	-0.3269 to 0.4375	No	ns	0.9999	E-F
6	5	6		5	6	5	6		fdp-2 fd-3 vs. pFDV fdp-2 fd-3 #6	0.08947	-0.2409 to 0.4198	No	ns	0.9917	E-G
6	5	6		5	6	5	6		fdp-2 fd-3 vs. pFDV fdp-2 fd-3 #1	0.0434	-0.3326 to 0.4194	No	ns	>0.9999	E-H
6	6	6		5	6	5	6		fdp-CRP2 fd-3 vs. pFDV fdp-2 fd-3 #6	0.03419	-0.3620 to 0.4304	No	ns	>0.9999	F-G
6	6	6		5	6	5	6		fdp-CRP2 fd-3 vs. pFDV fdp-2 fd-3 #1	-0.01188	-0.4469 to 0.4231	No	ns	>0.9999	F-H
6	6	6		5	7	5	6		pFDV fdp-2 fd-3 #6 vs. pFDV fdp-2 fd-3 #1	-0.04607	-0.4363 to 0.3442	No	ns	>0.9999	G-H
6	6	6		5	8	5	6
6	6	6		5	5.31579	5	6
6	5	6		5	0.903604	5	6
6	6	6		5		5	5.26829
6	6	6		5		6	0.671729
6	6	6		5		6
6	5	6		6		6
6	6	6		6		6
6	6	6		6		6
6	6	6		6		6
6	5	6		6		6
6	5	6		6		6
6	5	6		6		6
6	6	6		6		6
6	6	6		6		6
6	5.43396	6		6		6
6	0.693637	6		6		6
6		6		6		6
6		6		6		6
6		6		6		6
6		6		6		6
6		6		6		6
6		6		6		6
6		6		6		6
6		6		6		6
6		6		6		5.22222
6		6		6		0.633588
6		6		6
6		6		6
6		6		6
6		6		6
6		6		6
6		6		6
6		6		6
6		6		6
6		6		6
6		5.87838		7
6		0.329079		7
6				7
6				5.31169
6				0.81531
6
6
6
6
6
6
5
6
6
5
6
6
6
6
4
6
5
6
6
6
5
6
6
5
6
6
6
4
6
5
5
5
6
6
6
6
6
5
5
6
6
6
6
6
5
6
6
6
6
6
6
4
5
6
6
5
6
6
6
5
4
4
4
6
6
5
6
6
6
6
6
5.79333
0.508936

## Sheet: stamen ft tsf
WT	ft-10	tsf-1	ft-10 tsf-1
4	4	5	4
5	5	5	4		One-way ANOVA
5	5	5	4		ANOVA summary
6	5	5	4		F	13.64
6	5	5	4		P value	<0.0001
6	5	5	5		P value summary	****
6	5	5	5		Significant diff. among means (P < 0.05)?	Yes
6	6	5	5		R squared	0.09769
6	6	5	5
6	6	6	5
6	6	6	5
6	6	6	5		Tukey's multiple comparisons test	Mean Diff.	95.00% CI of diff.	Below threshold?	Summary	Adjusted P Value
6	6	6	5		WT vs. ft-10	0.4267	0.1289 to 0.7244	Yes	**	0.0014	A-B
6	6	6	6		WT vs. tsf-1	-0.08505	-0.2965 to 0.1265	No	ns	0.7274	A-C
6	6	6	6		WT vs. ft-10 tsf-1	-0.277	-0.4561 to -0.09783	Yes	***	0.0005	A-D
6	6	6	6		ft-10 vs. tsf-1	-0.5117	-0.8340 to -0.1895	Yes	***	0.0003	B-C
6	6	6	6		ft-10 vs. ft-10 tsf-1	-0.7036	-1.006 to -0.4016	Yes	****	<0.0001	B-D
6	6	6	6		tsf-1 vs. ft-10 tsf-1	-0.1919	-0.4094 to 0.02549	No	ns	0.105	C-D
6	6	6	6
6	6	6	6
6	4	6	6
6	4	6	6
6	5	6	6
6	5	6	6
6	5	6	6
6	5	6	6
6	5	6	6
6	6	6	6
6	4	6	6
6	6	6	6
6	5.36667	6	6
6	0.718395	6	6
6		6	6
6		6	6
6		6	6
6		6	6
6		6	6
6		6	6
6		6	6
6		6	6
6		6	6
6		6	6
6		6	6
6		6	6
6		6	6
6		6	6
6		6	6
6		6	6
6		6	6
6		6	6
6		6	6
6		6	6
6		6	6
6		6	6
6		6	6
6		6	6
6		6	6
6		6	6
6		6	6
6		6	6
6		6	6
6		6	6
6		6	6
6		6	6
6		6	6
6		6	6
6		6	6
6		6	6
6		6	6
6		6	6
6		6	6
6		6	6
6		6	6
6		6	6
6		5.87838	6
6		0.329079	6
6			6
6			6
6			6
6			6
6			6
6			6
6			6
6			6
6			6
5			6
6			6
6			6
5			6
6			6
6			6
6			6
6			6
4			6
6			6
5			6
6			6
6			6
6			6
5			6
6			6
6			6
5			6
6			6
6			6
6			7
4			7
6			7
5			7
5			7
5			7
6			7
6			7
6			7
6			7
6			7
5			7
5			7
6			7
6			7
6			7
6			7
6			7
5			7
6			7
6			8
6			8
6			9
6			6.07031
6			0.711919
4
5
6
6
5
6
6
6
5
4
4
4
6
6
5
6
6
6
6
6
5.79333
0.508936

## Sheet: stamen soc1 ful
WT	soc1	ful-2	soc1 ful-2
4	4	6	5
5	5	5	6
5	6	4	6		One-way ANOVA
6	7	5	7		ANOVA summary
6	6	4	6		F	3.935
6	5	4	5		P value	0.009
6	6	4	7		P value summary	**
6	6	5	7		Significant diff. among means (P < 0.05)?	Yes
6	7	5	7		R squared	0.04088
6	4	6	7
6	6	6	6
6	6	6	7		Tukey's multiple comparisons test	Mean Diff.	95.00% CI of diff.	Below threshold?	Summary	Adjusted P Value
6	5	6	6		WT vs. soc1	0.002636	-0.2971 to 0.3023	No	ns	>0.9999	A-B
6	7	6	8		WT vs. ful-2	0.2817	-0.01798 to 0.5814	No	ns	0.0739	A-C
6	5	6	7		WT vs. soc1 ful-2	-0.2067	-0.5011 to 0.08780	No	ns	0.2689	A-D
6	4	6	7		soc1 vs. ful-2	0.2791	-0.09457 to 0.6527	No	ns	0.2177	B-C
6	6	5	7		soc1 vs. soc1 ful-2	-0.2093	-0.5788 to 0.1602	No	ns	0.4606	B-D
6	6	6	6		ful-2 vs. soc1 ful-2	-0.4884	-0.8578 to -0.1189	Yes	**	0.004	C-D
6	5	6	6
6	4	6	7
6	5	6	5
6	6	5	6
6	6	6	5
6	6	7	6
6	6	5	6
6	6	5	6
6	6	6	5
6	6	6	7
6	6	6	5
6	6	4	6
6	6	6	6
6	7	6	4
6	7	6	4
6	6	6	5
6	6	5	5
6	6	5	5
6	6	6	7
6	6	5	5
6	6	6	5
6	6	6	7
6	6	5	7
6	6	6	5
6	6	6	6
6	5.7907	5.51163	6
6	0.773309	0.735886	6
6			6
6			0.938296
6
6
6
6
6
6
6
6
6
6
6
6
6
6
6
6
6
6
6
6
6
6
6
6
6
6
6
6
6
6
6
6
6
6
6
6
6
6
5
6
6
5
6
6
6
6
4
6
5
6
6
6
5
6
6
5
6
6
6
4
6
5
5
5
6
6
6
6
6
5
5
6
6
6
6
6
5
6
6
6
6
6
6
4
5
6
6
5
6
6
6
5
4
4
4
6
6
5
6
6
6
6
6
5.79333
0.508936
