# Supplementary material for: FD and FDP bZIP transcription factors and FT florigen regulate floral development and control homeotic gene expression in Arabidopsis floral meristems
Source: Development. 2025 May 22;152(10):dev204241. doi: 10.1242/dev.204241 (PMC12148031; doi:10.1242/dev.204241)
Supplement: Table S2. Pedicel width [file develop-152-204241-TableS2.xlsx]

## Sheet: all genotypes
geno	Values
ft-10 tsf-1	0.286		One-way ANOVA
ft-10 tsf-1	0.286
ft-10 tsf-1	0.263		Number of families	1
ft-10 tsf-1	0.26		Number of comparisons per family	7
ft-10 tsf-1	0.266		Alpha	0.05
ft-10 tsf-1	0.25
ft-10 tsf-1	0.286		Dunnett's multiple comparisons test	Mean Diff.	95.00% CI of diff.	Below threshold?	Summary	Adjusted P Value	A-?
ft-10 tsf-1	0.27		Col-0 vs. ft-10 tsf-1	-0.008462	-0.02107 to 0.004144	No	ns	0.319	B
ft-10 tsf-1	0.267		Col-0 vs. tsf-1	-0.01171	-0.02526 to 0.001834	No	ns	0.1174	D
ft-10 tsf-1	0.267		Col-0 vs. fdp-CRP2	-0.001413	-0.01483 to 0.01200	No	ns	0.9999	E
ft-10 tsf-1	0.265		Col-0 vs. fd-3 fdp-CRP2	-0.04068	-0.05444 to -0.02692	Yes	****	<0.0001	F
ft-10 tsf-1	0.252		Col-0 vs. ft-10	-0.02745	-0.04038 to -0.01452	Yes	****	<0.0001	G
ft-10 tsf-1	0.246		Col-0 vs. fd-3	-0.03464	-0.04800 to -0.02129	Yes	****	<0.0001	H
ft-10 tsf-1	0.259
ft-10 tsf-1	0.25
ft-10 tsf-1	0.262
ft-10 tsf-1	0.259		ANOVA summary
ft-10 tsf-1	0.282		F	18.52
ft-10 tsf-1	0.272		P value	<0.0001
ft-10 tsf-1	0.305		P value summary	****
ft-10 tsf-1	0.269		Significant diff. among means (P < 0.05)?	Yes
ft-10 tsf-1	0.315		R squared	0.2447
ft-10 tsf-1	0.301
ft-10 tsf-1	0.241
ft-10 tsf-1	0.302
ft-10 tsf-1	0.277
ft-10 tsf-1	0.251
ft-10 tsf-1	0.269
ft-10 tsf-1	0.267
ft-10 tsf-1	0.261
ft-10 tsf-1	0.27
ft-10 tsf-1	0.289
ft-10 tsf-1	0.262
ft-10 tsf-1	0.268
ft-10 tsf-1	0.286
ft-10 tsf-1	0.297
ft-10 tsf-1	0.245
ft-10 tsf-1	0.28
ft-10 tsf-1	0.239
ft-10 tsf-1	0.259
ft-10 tsf-1	0.267
ft-10 tsf-1	0.246
ft-10 tsf-1	0.26
ft-10 tsf-1	0.25
ft-10 tsf-1	0.31
ft-10 tsf-1	0.284
ft-10 tsf-1	0.286
ft-10 tsf-1	0.241
ft-10 tsf-1	0.289
ft-10 tsf-1	0.262
ft-10 tsf-1	0.263
ft-10 tsf-1	0.286
ft-10 tsf-1	0.276
ft-10 tsf-1	0.305
ft-10 tsf-1	0.303
ft-10 tsf-1	0.294
ft-10 tsf-1	0.278
ft-10 tsf-1	0.28
ft-10 tsf-1	0.299
ft-10 tsf-1	0.279
ft-10 tsf-1	0.262
ft-10 tsf-1	0.281
ft-10 tsf-1	0.269
ft-10 tsf-1	0.269
ft-10 tsf-1	0.3
Col-0	0.276
Col-0	0.224
Col-0	0.276
Col-0	0.296
Col-0	0.261
Col-0	0.269
Col-0	0.235
Col-0	0.248
Col-0	0.226
Col-0	0.237
Col-0	0.262
Col-0	0.252
Col-0	0.299
Col-0	0.309
Col-0	0.292
Col-0	0.26
Col-0	0.283
Col-0	0.29
Col-0	0.25
Col-0	0.276
Col-0	0.275
Col-0	0.276
Col-0	0.273
Col-0	0.256
Col-0	0.245
Col-0	0.259
Col-0	0.282
Col-0	0.283
Col-0	0.243
Col-0	0.264
Col-0	0.245
Col-0	0.257
Col-0	0.249
Col-0	0.256
Col-0	0.316
Col-0	0.238
Col-0	0.255
Col-0	0.248
Col-0	0.273
tsf-1	0.223
tsf-1	0.253
tsf-1	0.28
tsf-1	0.216
tsf-1	0.259
tsf-1	0.275
tsf-1	0.316
tsf-1	0.297
tsf-1	0.262
tsf-1	0.306
tsf-1	0.237
tsf-1	0.301
tsf-1	0.304
tsf-1	0.302
tsf-1	0.319
tsf-1	0.279
tsf-1	0.301
tsf-1	0.289
tsf-1	0.28
tsf-1	0.253
tsf-1	0.243
tsf-1	0.28
tsf-1	0.304
tsf-1	0.282
tsf-1	0.261
tsf-1	0.253
tsf-1	0.292
tsf-1	0.272
tsf-1	0.303
tsf-1	0.273
tsf-1	0.293
tsf-1	0.282
tsf-1	0.249
tsf-1	0.303
tsf-1	0.265
tsf-1	0.26
tsf-1	0.303
tsf-1	0.289
tsf-1	0.274
tsf-1	0.248
tsf-1	0.301
tsf-1	0.269
tsf-1	0.293
tsf-1	0.275
tsf-1	0.227
tsf-1	0.258
CRP2-FDP	0.299
CRP2-FDP	0.25
CRP2-FDP	0.26
CRP2-FDP	0.248
CRP2-FDP	0.272
CRP2-FDP	0.263
CRP2-FDP	0.243
CRP2-FDP	0.239
CRP2-FDP	0.253
CRP2-FDP	0.228
CRP2-FDP	0.27
CRP2-FDP	0.262
CRP2-FDP	0.244
CRP2-FDP	0.267
CRP2-FDP	0.265
CRP2-FDP	0.253
CRP2-FDP	0.287
CRP2-FDP	0.252
CRP2-FDP	0.25
CRP2-FDP	0.28
CRP2-FDP	0.224
CRP2-FDP	0.265
CRP2-FDP	0.255
CRP2-FDP	0.303
CRP2-FDP	0.308
CRP2-FDP	0.269
CRP2-FDP	0.275
CRP2-FDP	0.297
CRP2-FDP	0.256
CRP2-FDP	0.224
CRP2-FDP	0.267
CRP2-FDP	0.269
CRP2-FDP	0.243
CRP2-FDP	0.232
CRP2-FDP	0.255
CRP2-FDP	0.28
CRP2-FDP	0.246
CRP2-FDP	0.261
CRP2-FDP	0.298
CRP2-FDP	0.302
CRP2-FDP	0.3
CRP2-FDP	0.292
CRP2-FDP	0.272
CRP2-FDP	0.307
CRP2-FDP	0.309
CRP2-FDP	0.251
CRP2-FDP	0.272
CRP2-FDP	0.245
fd-3 CRP2-FDP	0.309
fd-3 CRP2-FDP	0.331
fd-3 CRP2-FDP	0.329
fd-3 CRP2-FDP	0.303
fd-3 CRP2-FDP	0.306
fd-3 CRP2-FDP	0.343
fd-3 CRP2-FDP	0.294
fd-3 CRP2-FDP	0.31
fd-3 CRP2-FDP	0.284
fd-3 CRP2-FDP	0.319
fd-3 CRP2-FDP	0.281
fd-3 CRP2-FDP	0.305
fd-3 CRP2-FDP	0.328
fd-3 CRP2-FDP	0.281
fd-3 CRP2-FDP	0.272
fd-3 CRP2-FDP	0.317
fd-3 CRP2-FDP	0.288
fd-3 CRP2-FDP	0.309
fd-3 CRP2-FDP	0.32
fd-3 CRP2-FDP	0.37
fd-3 CRP2-FDP	0.302
fd-3 CRP2-FDP	0.297
fd-3 CRP2-FDP	0.328
fd-3 CRP2-FDP	0.301
fd-3 CRP2-FDP	0.277
fd-3 CRP2-FDP	0.286
fd-3 CRP2-FDP	0.253
fd-3 CRP2-FDP	0.312
fd-3 CRP2-FDP	0.316
fd-3 CRP2-FDP	0.328
fd-3 CRP2-FDP	0.269
fd-3 CRP2-FDP	0.311
fd-3 CRP2-FDP	0.355
fd-3 CRP2-FDP	0.291
fd-3 CRP2-FDP	0.28
fd-3 CRP2-FDP	0.328
fd-3 CRP2-FDP	0.267
fd-3 CRP2-FDP	0.27
fd-3 CRP2-FDP	0.327
fd-3 CRP2-FDP	0.272
fd-3 CRP2-FDP	0.327
fd-3 CRP2-FDP	0.274
fd-3 CRP2-FDP	0.351
ft-10	0.27
ft-10	0.263
ft-10	0.296
ft-10	0.321
ft-10	0.303
ft-10	0.293
ft-10	0.31
ft-10	0.313
ft-10	0.308
ft-10	0.275
ft-10	0.305
ft-10	0.301
ft-10	0.314
ft-10	0.319
ft-10	0.273
ft-10	0.265
ft-10	0.267
ft-10	0.259
ft-10	0.343
ft-10	0.248
ft-10	0.313
ft-10	0.305
ft-10	0.328
ft-10	0.324
ft-10	0.32
ft-10	0.285
ft-10	0.284
ft-10	0.26
ft-10	0.283
ft-10	0.278
ft-10	0.296
ft-10	0.312
ft-10	0.297
ft-10	0.302
ft-10	0.282
ft-10	0.341
ft-10	0.3
ft-10	0.327
ft-10	0.28
ft-10	0.292
ft-10	0.31
ft-10	0.279
ft-10	0.302
ft-10	0.303
ft-10	0.27
ft-10	0.29
ft-10	0.291
ft-10	0.267
ft-10	0.258
ft-10	0.297
ft-10	0.285
ft-10	0.29
ft-10	0.29
ft-10	0.236
ft-10	0.273
ft-10	0.258
ft-10	0.285
fd-3	0.308
fd-3	0.309
fd-3	0.284
fd-3	0.258
fd-3	0.289
fd-3	0.29
fd-3	0.298
fd-3	0.316
fd-3	0.263
fd-3	0.282
fd-3	0.281
fd-3	0.303
fd-3	0.256
fd-3	0.297
fd-3	0.291
fd-3	0.302
fd-3	0.322
fd-3	0.284
fd-3	0.362
fd-3	0.339
fd-3	0.325
fd-3	0.289
fd-3	0.313
fd-3	0.327
fd-3	0.311
fd-3	0.326
fd-3	0.324
fd-3	0.262
fd-3	0.273
fd-3	0.333
fd-3	0.356
fd-3	0.354
fd-3	0.296
fd-3	0.298
fd-3	0.308
fd-3	0.325
fd-3	0.295
fd-3	0.326
fd-3	0.275
fd-3	0.274
fd-3	0.316
fd-3	0.317
fd-3	0.282
fd-3	0.272
fd-3	0.258
fd-3	0.316
fd-3	0.253
fd-3	0.27
fd-3	0.248

## Sheet: WT vs 35SFT
WT-1			35S::FT
1	0.2175		1	0.192
2	0.1955		2	0.1835		T-test
3	0.2155		3	0.175
4	0.2205		4	0.1825		Unpaired t test
5	0.195		5	0.165		P value	<0.0001
6	0.2		6	0.1885		P value summary	****
7	0.191		7	0.157		Significantly different (P < 0.05)?	Yes
8	0.204		8	0.154		One- or two-tailed P value?	Two-tailed
9	0.225		9	0.1825		t, df	t=9.021, df=76
10	0.2135		10	0.191
11	0.2225		11	0.1605
12	0.207		12	0.1785
13	0.201		13	0.1765
14	0.222		15	0.1935
15	0.225		16	0.173
16	0.2095		17	0.197
17	0.227		18	0.183
18	0.214		19	0.192
19	0.258		20	0.178
20	0.244		21	0.196
21	0.238		22	0.19
22	0.209		23	0.183
23	0.1975		24	0.167
24	0.2095		25	0.174
25	0.193		26	0.188
26	0.2		27	0.205
27	0.2145		28	0.17
28	0.207		29	0.217
29	0.2065		30	0.195
30	0.2035		31	0.181
31	0.218		32	0.188
32	0.2025		33	0.193
33	0.21		36	0.185
34	0.203		37	0.179
35	0.216			0.182765
36	0.195			0.0133054
37	0.196
38	0.222
39	0.2195
40	0.22
41	0.198
42	0.205
43	0.1905
44	0.21
	0.21117
	0.0141507
