# Supplementary material for: FD and FDP bZIP transcription factors and FT florigen regulate floral development and control homeotic gene expression in Arabidopsis floral meristems
Source: Development. 2025 May 22;152(10):dev204241. doi: 10.1242/dev.204241 (PMC12148031; doi:10.1242/dev.204241)
Supplement: Table S3. Flowering time under short days [file develop-152-204241-TableS3.xlsx]

## Sheet: SDs ft tsf vs WT
Line	RLN		Line	CLN
WT	64		WT	9		T-test CRLN)
WT	69		WT	8		Unpaired t test
WT	63		WT	8		P value	<0.0001
WT	66		WT	9		P value summary	****
WT	67		WT	8		Significantly different (P < 0.05)?	Yes
WT	60		WT	8		One- or two-tailed P value?	Two-tailed
WT	62		WT	11		t, df	t=13.03, df=14
WT	72		WT	8
WT	65		WT	10
WT	61		WT	9		T-test (RLN)
fttsf	59		fttsf	18		Unpaired t test
fttsf	65		fttsf	20		P value	0.5306
fttsf	69		fttsf	18		P value summary	ns
fttsf	66		fttsf	20		Significantly different (P < 0.05)?	No
fttsf	70		fttsf	15		One- or two-tailed P value?	Two-tailed
fttsf	68		fttsf	20		t, df	t=0.6430, df=14
