# Supplementary material for: FD and FDP bZIP transcription factors and FT florigen regulate floral development and control homeotic gene expression in Arabidopsis floral meristems
Source: Development. 2025 May 22;152(10):dev204241. doi: 10.1242/dev.204241 (PMC12148031; doi:10.1242/dev.204241)
Supplement: Table S4. Quantification of floral organ number in short days for genotypes using Col-0 background [file develop-152-204241-TableS4.xlsx]

## Sheet: sepal-1st flower opens
Col-0	tsf-1	ft-10	ft-10 tsf-1
5	4	6	4		One-way ANOVA
4	5	5	4		Dunnett's multiple comparisons test	Mean Diff.	95.00% CI of diff.	Below threshold?	Summary	Adjusted P Value	A-?
5	4	5	4		Col-0 vs. tsf-1	-0.1389	-0.9048 to 0.6270	No	ns	0.9505	B
5	5	5	5		Col-0 vs. ft-10	-0.07639	-0.7825 to 0.6297	No	ns	0.9886	C
5	5	2	5		Col-0 vs. ft-10 tsf-1	0.188	-0.5600 to 0.9360	No	ns	0.8828	D
4	6	4	5
5	6	5	5		ANOVA summary
4	5	7	5		F	0.3636
4	5	5	5		P value	0.7795
5	6	5	5		P value summary	ns
5	6	5	5		Significant diff. among means (P < 0.05)?	No
5	6	5	6		R squared	0.01945
6	5.25	6	6
6	0.753778	6	4.92308
6		6	0.640513
6		6
6		5.1875
6		1.10868
5.11111
0.758395

## Sheet: petal -1st flower opens
Col-0	tsf-1	ft-10	ft-10 tsf-1
2	4	1	1
4	3	1	1		One-way ANOVA
5	4	2	1
4	4	2	2
4	3	0	0		ANOVA summary
4	3	3	1		F	34.54
4	3	3	1		P value	<0.0001
4	5	0	2		P value summary	****
5	4	3	2		Significant diff. among means (P < 0.05)?	Yes
5	3	2	1		R squared	0.6574
4	3	2	2		Dunnett's multiple comparisons test	Mean Diff.	95.00% CI of diff.	Below threshold?	Summary	Adjusted P Value	A-?
3	5	0	1		Col-0 vs. tsf-1	0.1667	-0.6208 to 0.9541	No	ns	0.9251	B
3	3.66667	3	1		Col-0 vs. ft-10	2.167	1.428 to 2.905	Yes	****	<0.0001	C
5	0.778499	1	1.23077		Col-0 vs. ft-10 tsf-1	2.603	1.834 to 3.372	Yes	****	<0.0001	D
3		2	0.599145
3		1.66667
4		1.1127
3
3.83333
0.857493

## Sheet: stamen- first flower opens
Col-0	tsf-1	ft-10	ft-10 tsf-1		One-way ANOVA
7	6	7	7		ANOVA summary
7	7	7	7		F	5.594
6	6	7	8		P value	0.002
7	7	7	6		P value summary	**
6	6	8	7		Significant diff. among means (P < 0.05)?	Yes
6	7	6	7		R squared	0.2338
6	7	7	7
6	7	6	7
7	4	7	7
6	5	7	8		Dunnett's multiple comparisons test	Mean Diff.	95.00% CI of diff.	Below threshold?	Summary	Adjusted P Value
6	6	7	8		Col-0 vs. tsf-1	0.1944	-0.4434 to 0.8323	No	ns	0.8125
6	7	6	6		Col-0 vs. ft-10	-0.6181	-1.206 to -0.02995	Yes	*	0.037
7	6.25	8	8		Col-0 vs. ft-10 tsf-1	-0.7094	-1.332 to -0.08640	Yes	*	0.0215
7	0.965307	7	7.15385
7		8	0.688737
6		8
6		7.0625
7		0.680074
6.44444
0.51131

## Sheet: sepal - 1 wk after flower opens
Col-0	tsf-1	ft-10	ft-10 tsf-1
4	4	3	3
4	4	3	2		One-way ANOVA
4	4	4	3		ANOVA summary
4	4	4	3		F	16.99
4	5	4	4		P value	<0.0001
4	5	4	4		P value summary	****
4	4	2	4		Significant diff. among means (P < 0.05)?	Yes
4	4	3	4		R squared	0.2031
4	4	3	2
4	4	4	4
4	4	2	4		Dunnett's multiple comparisons test	Mean Diff.	95.00% CI of diff.	Below threshold?	Summary	Adjusted P Value	A-?
4	4	3	2		Col-0 vs. tsf-1	-0.07317	-0.3770 to 0.2306	No	ns	0.8909	B
4	4	4	2		Col-0 vs. ft-10	0.4789	0.2108 to 0.7470	Yes	***	0.0001	C
4	4	2	2		Col-0 vs. ft-10 tsf-1	0.6596	0.3661 to 0.9530	Yes	****	<0.0001	D
4	4	2	2
4	4	2	2
4	4	3	2
4	4	3	2
4	4	4	2
4	4	4	2
4	4	4	3
4	4	4	3
4	4	5	3
4	4	2	3
4	4	3	3
4	4	3	3
4	4	3	4
4	4	3	4
4	4	3	4
4	4	4	4
4	4	4	4
4	4	4	4
4	4	4	4
4	4	4	4
4	4	4	4
4	4	4	4
4	4	4	4
4	4	4	4
4	4	4	4
4	4	4	4
4	5	2	4
4	4.07317	2	4
4	0.263652	3	4
4		3	4
4		3	4
4		3	4
0		3	4
		3	3.34043
		3	0.841236
		4
		4
		4
		4
		4
		4
		4
		4
		4
		4
		4
		4
		4
		4
		4
		4
		4
		4
		4
		4
		4
		4
		3.52113
		0.714326

## Sheet: petal-1 wk after flower opens
Col-0	tsf-1	ft-10	ft-10 tsf-1
4	4	2	3
4	4	2	3		One-way ANOVA
4	4	2	3		ANOVA summary
4	4	2	4		F	8.779
4	4	2	4		P value	<0.0001
4	3	2	4		P value summary	****
4	4	3	4		Significant diff. among means (P < 0.05)?	Yes
4	4	3	4		R squared	0.1164
4	4	3	3
4	4	3	3
4	4	3	3		Dunnett's multiple comparisons test	Mean Diff.	95.00% CI of diff.	Below threshold?	Summary	Adjusted P Value	A-?
4	4	3	4		Col-0 vs. tsf-1	0.02439	-0.2062 to 0.2550	No	ns	0.9887	B
4	4	3	4		Col-0 vs. ft-10	0.3803	0.1768 to 0.5838	Yes	****	<0.0001	C
4	4	3	4		Col-0 vs. ft-10 tsf-1	0.1277	-0.09511 to 0.3504	No	ns	0.3839	D
4	4	3	4
4	4	3	4
4	4	3	4
4	4	3	4
4	4	3	4
4	4	3	4
4	4	3	4
4	4	3	4
4	4	3	4
4	4	4	4
4	4	4	4
4	4	4	4
4	4	4	4
4	4	4	4
4	4	4	4
4	4	4	4
4	4	4	4
4	4	4	4
4	4	4	4
4	4	4	4
4	4	4	4
4	4	4	4
4	4	4	4
4	4	4	4
4	4	4	4
4	4	4	4
4	4	4	4
4	3.97561	4	4
4	0.156174	4	4
4		4	4
4		4	4
4		4	4
0		4	4
		4	3.87234
		4	0.337318
		4
		4
		4
		4
		4
		4
		4
		4
		4
		4
		4
		4
		4
		4
		4
		4
		4
		4
		4
		4
		4
		6
		3.61972
		0.704398

## Sheet: stamen -1 wk after flower opens
Col-0	tsf-1	ft-10	ft-10 tsf-1
4	5	5	5
5	5	5	5		One-way ANOVA
5	5	5	5		ANOVA summary
5	5	6	5		F	6.468
5	5	6	5		P value	0.0003
5	6	6	5		P value summary	***
6	6	4	5		Significant diff. among means (P < 0.05)?	Yes
6	6	4	5		R squared	0.08844
6	6	4	6
6	6	4	6
6	6	5	6		Dunnett's multiple comparisons test	Mean Diff.	95.00% CI of diff.	Below threshold?	Summary	Adjusted P Value	A-?
6	6	5	6		Col-0 vs. tsf-1	-0.01138	-0.2553 to 0.2325	No	ns	0.999	B
6	6	5	6		Col-0 vs. ft-10	0.3174	0.1021 to 0.5326	Yes	**	0.0018	C
6	6	6	6		Col-0 vs. ft-10 tsf-1	0.03688	-0.1988 to 0.2725	No	ns	0.9656	D
6	6	6	6
6	6	6	6
6	6	6	6
6	6	6	6
6	6	6	6
6	6	6	6
6	6	6	6
6	6	6	6
6	6	6	6
6	6	5	6
6	6	5	6
6	6	5	6
6	6	5	6
6	6	5	6
6	6	5	6
6	6	5	6
6	6	5	6
6	6	5	6
6	6	5	6
6	6	5	6
6	6	5	6
6	6	5	6
6	6	5	6
6	6	5	6
6	6	5	6
6	6	5	6
6	6	6	6
6	5.87805	6	6
6	0.331295	6	6
6		6	6
7		6	6
5.86667		6	6
0.457265		6	6
		6	5.82979
		6	0.379883
		6
		6
		6
		6
		6
		6
		6
		6
		6
		6
		6
		6
		6
		6
		6
		6
		6
		6
		6
		6
		6
		5
		5.5493
		0.604477
