# Supplementary material for: FD and FDP bZIP transcription factors and FT florigen regulate floral development and control homeotic gene expression in Arabidopsis floral meristems
Source: Development. 2025 May 22;152(10):dev204241. doi: 10.1242/dev.204241 (PMC12148031; doi:10.1242/dev.204241)
Supplement: Table S5. Quantification of floral organ number in long days for genotypes us ing Ler background [file develop-152-204241-TableS5.xlsx]

## Sheet: sepal
Ler	ft-7	pSUC2::FT:GFP in ft-7	pFT::FT:GFP ft-7 #6	pFT::FT:GFP ft-7 #100
4	5	5	4	4	One-way ANOVA
4	5	6	4	4
4	4	4	4	4	ANOVA summary
4	4	5	3	4	F	127.4
4	4	6	4	3	P value	<0.0001
4	5	4	4	4	P value summary	****
4	5	4	4	4	Significant diff. among means (P < 0.05)?	Yes
4	6	5	4	4	R squared	0.3954
4	4	5	4	4
4	4	6	4	4
4	5	6	4	4	Dunnett's multiple comparisons test	Mean Diff.	95.00% CI of diff.	Below threshold?	Summary	Adjusted P Value	A-?
4	5	6	4	4	Ler vs. ft-7	-0.9764	-1.140 to -0.8127	Yes	****	<0.0001	B
4	5	4	4	4	Ler vs. pSUC2::FT:GFP in ft-7	-0.7815	-0.9431 to -0.6198	Yes	****	<0.0001	C
4	5	4	4	4	Ler vs. pFT::FT:GFP ft-7 #6	0.1811	0.01501 to 0.3472	Yes	*	0.0273	D
4	6	4	4	4	Ler vs. pFT::FT:GFP ft-7 #100	0.1714	-0.001561 to 0.3443	No	ns	0.053	E
4	6	4	4	4
4	5	4	4	4
4	5	5	4	4
4	5	5	4	4
5	6	5	4	4
5	7	6	4	4
4	5	6	4	4
4	6	6	4	4
4	4	6	5	4
4	4	5	3	4
4	4	5	4	3
4	4	5	4	4
4	4	5	4	3
4	5	5	4	3
4	5	6	4	4
4	5	4	4	4
4	5	5	4	4
4	5	6	4	4
4	5	5	4	4
4	5	5	4	4
4	5	6	4	4
4	5	4	4	4
4	5	4	4	4
4	5	4	4	4
5	5	4	4	4
4	6	4	4	4
4	6	4	4	4
4	6	5	4	4
4	6	5	4	4
4	6	5	4	4
4	6	5	4	4
4	7	5	4	4
4	4	5	4	4
4	4	5	4	4
4	4	5	4	4
4	4	5	4	4
4	4	6	4	4
4	4	6	4	4
4	4	6	4	4
4	4	6	4	4
4	4	6	4	4
4	4	6	4	4
4	4	4	4	4
4	4	4	4	4
4	4	4	4	4
4	4	4	4	4
4	5	4	4	4
4	5	4	4	4
5	5	4	4	4
5	5	4	4	4
6	5	4	4	4
5	5	4	4	4
5	5	4	4	4
5	5	4	4	4
5	5	4	4	4
5	6	4	4	4
5	6	4	4	4
4	6	4	4	4
4	4	4	4	4
4	4	4	4	4
4	4	4	4	4
4	4	4	4	4
4	5	4	4	4
4	5	4	4	4
4	5	4	4	4
4	5	4	4	4
4	5	4	4	4
4	6	5	4	4
4	6	5	4	4
4	6	5	4	4
4	6	5	4	4
4	6	5	4	4
4	5	5	4	4
4	5	5	4	4
4	6	5	4	4
4	6	5	4	4
4	6	5	4	4
4	7	5	4	4
4	6	5	4	4
4	5	5	4	4
4	5	5	4	4
4	5	5	4	4
4	6	5	4	4
4	6	5	4	4
4	4	5	4	4
4	4	6	4	4
4	4	6	4	4
4	5	6	4	4
4	5	6	4	4
4	5	6	4	4
4	5	6	4	4
4	5	6	4	4
4	5	6	4	4
4	5	7	4	4
4	6	3	4	4
4	4	4	4	4
4	4	4	4	4
4	5	4	4	4
4	6	4	4	4
4	5	5	4	4
4	5	5	4	4
4	6	5	4	4
4	5	5	4	4
4	5	5	4	4
4	6	6	4	4
4	6	6	4	4
4	6	6	4	5
4	6	6	4	5
4	7	6	4	5
4	5	6	4	5
4	5	6	4	5
4	5	5	4	4
4	5	6	4	4
4	4	6	4	5
4	5	4	4	5
4	5	5	4	4.02308
4	6	5	4	0.291092
4	5	6	4
4	5	6	4
4	6	5	4
4	6	5	4
4	6	6	4
4	6	6	4
4	6	6	4
4	6	6	5
4	4	7	5
4	5	6	5
4	5	6	5
4	6	7	5
4	6	7	4
4	5	6	4
4	6	5	4
4	6	5	4
4	7	4	2
4	7	6	4
4	5	4	4.01333
5	5	4	0.283475
5	5	4
5	7	4
5	7	5
5	6	5
5	5	6
5	7	4
5	5.17089	4
5	0.838508	4
5		4
5		5
5		5
5		3
5		6
4		4
4		4.9759
4		0.873529
4
4
4
4
5
5
5
5
5
5
6
4
4.19444
0.424096

## Sheet: petal
Ler	ft-7	pSUC2::FT:GFP in ft-7	pFT::FT:GFP ft-7 #6	pFT::FT:GFP ft-7 #100
4	4	4	4	4
4	3	5	4	4
4	4	1	3	4		One-way ANOVA
4	6	2	4	3		ANOVA summary
4	6	2	4	4		F	1.321
4	3	3	4	4		P value	0.2603
4	3	3	4	4		P value summary	ns
4	3	3	4	4		Significant diff. among means (P < 0.05)?	No
4	3	3	4	4		R squared	0.006738
5	4	3	4	4
4	4	3	4	4
4	4	3	4	4		Tukey's multiple comparisons test	Mean Diff.	95.00% CI of diff.	Below threshold?	Summary	Adjusted P Value
4	4	4	4	4		Ler vs. ft-7	0.001195	-0.2196 to 0.2220	No	ns	>0.9999
4	5	4	4	4		Ler vs. pSUC2::FT:GFP in ft-7	0.1218	-0.09621 to 0.3397	No	ns	0.5449
4	5	4	4	4		Ler vs. pFT::FT:GFP ft-7 #6	0.1211	-0.1028 to 0.3450	No	ns	0.5766
4	5	4	4	4		Ler vs. pFT::FT:GFP ft-7 #100	0.1278	-0.1054 to 0.3609	No	ns	0.5637
4	5	4	4	4		ft-7 vs. pSUC2::FT:GFP in ft-7	0.1206	-0.1046 to 0.3457	No	ns	0.5861
4	6	4	4	4		ft-7 vs. pFT::FT:GFP ft-7 #6	0.1199	-0.1110 to 0.3508	No	ns	0.615
4	6	4	4	4		ft-7 vs. pFT::FT:GFP ft-7 #100	0.1266	-0.1133 to 0.3664	No	ns	0.6
4	6	4	4	4		pSUC2::FT:GFP in ft-7 vs. pFT::FT:GFP ft-7 #6	-0.0006426	-0.2288 to 0.2275	No	ns	>0.9999
4	7	4	4	4		pSUC2::FT:GFP in ft-7 vs. pFT::FT:GFP ft-7 #100	0.006024	-0.2312 to 0.2432	No	ns	>0.9999
4	4	4	4	4		pFT::FT:GFP ft-7 #6 vs. pFT::FT:GFP ft-7 #100	0.006667	-0.2360 to 0.2494	No	ns	>0.9999
4	4	4	4	4
4	4	4	4	4
4	4	5	3	4
4	4	5	4	3
4	5	5	4	3
4	5	5	4	4
4	5	5	4	4
4	5	5	4	4
4	5	6	4	4
4	6	6	4	4
4	6	7	4	4
4	6	2	4	4
4	7	2	4	4
4	7	2	4	4
4	4	3	4	4
5	5	3	4	4
4	6	3	4	4
4	4	3	4	4
3	0	3	4	4
4	1	3	4	4
4	3	3	4	4
4	3	3	4	4
4	3	3	4	4
4	3	3	4	4
4	3	3	4	4
4	4	3	4	4
4	4	3	4	4
4	4	3	4	4
4	4	3	4	4
4	4	3	4	4
4	4	3	4	4
4	4	3	4	4
4	4	3	4	4
4	5	3	4	4
4	5	3	4	4
4	5	4	4	4
4	5	4	4	4
4	1	4	4	4
4	2	4	4	4
4	2	4	4	4
4	3	4	4	4
4	3	4	4	4
4	3	4	4	4
4	3	4	4	4
5	3	4	4	4
5	3	4	4	4
5	3	4	4	4
5	3	4	4	4
5	3	4	4	4
6	3	4	4	4
4	3	4	4	4
4	3	4	4	4
4	3	4	4	4
4	3	4	4	4
4	3	4	4	4
4	3	4	4	4
4	3	4	4	4
4	3	4	4	4
4	3	4	4	4
4	3	4	4	4
4	3	4	4	4
4	3	4	4	4
4	3	4	4	4
4	3	4	4	4
4	4	4	4	4
4	4	4	4	4
4	4	4	4	4
4	4	4	4	4
4	4	4	4	4
4	4	4	4	4
4	4	4	4	4
4	4	4	4	4
4	4	4	4	4
4	4	4	4	4
4	4	4	4	4
4	4	4	4	4
4	4	4	4	4
4	4	4	4	4
4	4	4	4	4
4	4	4	4	4
4	4	4	4	4
4	4	4	4	4
4	4	4	4	4
4	4	4	4	4
4	4	4	4	4
4	4	4	4	4
4	4	4	4	4
4	4	5	4	4
4	4	5	4	4
4	4	5	4	4
4	5	5	4	4
4	5	5	4	4
4	5	5	4	4
4	5	5	4	4
4	5	5	4	4
4	5	5	4	4
4	5	5	4	4
4	5	5	4	4
4	5	5	4	4
4	5	5	4	4
4	5	5	4	4
4	5	5	4	4
4	5	6	4	4
4	5	6	4	4
4	6	3	4	5
4	6	3	4	5
4	6	2	4	5
4	6	3	4	4
4	6	3	4	4
4	6	3	4	0.215666
4	2	3	4
4	3	3	4
4	3	4	4
4	3	5	4
4	3	5	4
4	3	5	4
4	4	5	4
4	4	5	4
4	4	5	4
4	4	6	4
4	4	6	4
4	4	7	4
4	4	7	5
4	4	2	5
4	4	4	6
4	4	4	6
4	4	5	2
4	5	7	3
4	5	2	4.00667
4	5	4	0.337712
4	5	4
4	6	4
4	4	4
4	4	5
5	5	5
5	5	4
5	4.12658	4
5	1.14955	5
5		4
5		4
5		5
5		3
6		3
4		4
4		4.00602
4		1.018
4
4
4
4
4
4
5
5
5
5
5
4
4.12778
0.381566

## Sheet: stamen
Ler	ft-7	pSUC2::FT:GFP in ft-7	pFT::FT:GFP ft-7 #6	pFT::FT:GFP ft-7 #100
4	4	4	4	4
5	5	4	4	4
5	5	5	5	4	One-way ANOVA
5	5	5	5	5	ANOVA summary
5	5	5	5	5	F	9.669
6	5	5	5	5	P value	<0.0001
6	5	5	5	5	P value summary	****
6	5	5	5	5	Significant diff. among means (P < 0.05)?	Yes
6	5	5	5	5	R squared	0.04736
6	5	5	5	5
6	5	5	5	5
6	5	5	5	5	Dunnett's multiple comparisons test	Mean Diff.	95.00% CI of diff.	Below threshold?	Summary	Adjusted P Value	A-?
6	5	5	5	5	Ler vs. ft-7	-0.1854	-0.3916 to 0.02077	No	ns	0.0925	B
6	5	5	5	5	Ler vs. pSUC2::FT:GFP in ft-7	-0.2745	-0.4780 to -0.07095	Yes	**	0.0037	C
6	5	5	5	5	Ler vs. pFT::FT:GFP ft-7 #6	0.1265	-0.08261 to 0.3356	No	ns	0.3878	D
6	5	5	5	5	Ler vs. pFT::FT:GFP ft-7 #100	0.1742	-0.04349 to 0.3918	No	ns	0.1594	E
6	5	5	5	5
6	5	5	5	5
6	5	5	5	5
6	5	5	5	5
6	6	5	5	5
7	6	5	5	5
7	6	5	5	5
7	6	5	5	5
7	6	5	6	5
7	6	5	6	6
7	6	5	6	6
7	6	5	6	6
7	6	5	6	6
7	6	5	6	6
7	6	5	6	6
7	6	5	6	6
7	6	5	6	6
7	6	6	6	6
7	6	6	6	6
7	6	6	6	6
8	6	6	6	6
8	6	6	6	6
8	6	6	6	6
4	6	6	6	6
4	6	6	6	6
4	6	6	6	6
4	6	6	6	6
4	6	6	6	6
5	6	6	6	6
5	6	6	6	6
5	6	6	6	6
5	6	6	6	6
5	6	6	6	6
5	6	6	6	6
5	6	6	6	6
5	6	6	6	6
5	6	6	6	6
5	6	6	6	6
5	6	6	6	6
5	6	6	6	6
5	6	6	6	6
5	6	6	6	6
5	6	6	6	6
5	6	6	6	6
5	6	6	6	6
5	6	6	6	6
5	6	6	6	6
5	6	6	6	6
5	6	6	6	6
5	6	6	6	6
5	6	6	6	6
5	6	6	6	6
5	6	6	6	6
5	6	6	6	6
5	6	6	6	6
6	6	6	6	6
6	6	6	6	6
6	6	6	6	6
6	6	6	6	6
6	6	6	6	6
6	6	6	6	6
6	6	6	6	6
6	6	6	6	6
6	6	6	6	6
6	6	6	6	6
6	6	6	6	6
6	6	6	6	6
6	6	6	6	6
6	6	6	6	6
6	6	6	6	6
6	6	6	6	6
6	6	6	6	6
6	6	6	6	6
6	6	6	6	6
6	6	6	6	6
6	6	6	6	6
6	6	6	6	6
6	7	6	6	6
6	7	6	6	6
6	7	6	6	6
6	7	6	6	6
6	7	6	6	6
6	7	6	6	6
6	7	6	6	6
6	7	6	6	6
6	7	6	6	6
6	7	6	6	6
6	7	6	6	6
6	7	6	6	6
6	7	6	6	6
6	7	6	6	6
6	7	6	6	6
6	7	6	6	6
6	7	6	6	6
6	7	6	6	6
6	7	6	6	6
6	7	6	6	6
6	7	6	6	6
6	7	6	6	6
6	8	6	6	6
6	8	6	6	6
6	8	6	6	6
6	8	6	6	6
6	4	6	6	6
6	5	6	6	6
6	5	6	6	6
6	5	6	6	6
6	5	6	6	6
6	6	6	6	6
6	6	6	6	6
6	6	6	6	6
6	6	6	6	6
6	6	7	6	6
6	6	7	6	7
6	6	7	6	5.79231
6	6	7	6	0.477334
6	6	7	6
6	6	7	6
6	6	7	6
6	6	7	6
6	6	7	6
6	6	7	6
6	6	7	6
6	6	7	6
6	7	7	6
6	7	7	6
6	7	7	6
6	7	7	6
6	7	7	6
6	7	8	6
6	7	8	6
6	7	8	6
6	7	8	7
6	7	8	7
6	7	9	5.84
6	7	9	0.434734
6	7	9
6	7	9
6	7	9
6	8	9
6	8	9
6	8	9
6	6.1519	9
6	0.766971	9
6		9
6		9
6		9
6		9
7		9
7		9
7		6.24096
7		1.12912
7
7
7
7
7
7
7
7
7
7
8
5.96648
0.748778

## Sheet: total organ number
	se	pe	st	ca	total organ number
Ler	4.19444	4.12778	5.96648	2	16.2887
ft-7	5.17089	4.12658	6.1519	2	17.4494
pSUC2::FT:GFP in ft-7	4.9759	4.00602	6.24096	2	17.2229
pFT::FT:GFP ft-7 #6	4.01333	4.00667	5.84	2	15.86
pFT::FT:GFP ft-7 #100	4.02308	4	5.79231	2	15.8154
