# Supplementary material for: FD and FDP bZIP transcription factors and FT florigen regulate floral development and control homeotic gene expression in Arabidopsis floral meristems
Source: Development. 2025 May 22;152(10):dev204241. doi: 10.1242/dev.204241 (PMC12148031; doi:10.1242/dev.204241)
Supplement: Table S6. 74 genes bound by FD and MADS-box transcription factors. [file develop-152-204241-TableS6.xlsx]

## Sheet: 74 genes overlap
LOCUS	SYMBOL	NAME
AT1G02065	SPL8	squamosa promoter binding protein-like 8;(source:Araport11)
AT4G34000	ABF3	abscisic acid responsive elements-binding factor 3;(source:Araport11)
AT4G22780	ACR7	ACT domain repeat 7;(source:Araport11)
AT1G12420	ACR8	ACT domain repeat 8;(source:Araport11)
AT2G14210	AGL44	AGAMOUS-like 44;(source:Araport11)
AT1G69120	AP1	K-box region and MADS-box transcription factor family protein;(source:Araport11)
AT1G30330	ARF6	auxin response factor 6;(source:Araport11)
AT2G37630	AS1	myb-like HTH transcriptional regulator family protein;(source:Araport11)
AT1G72700	AT1G72700	ATPase E1-E2 type family protein / haloacid dehalogenase-like hydrolase family protein;(source:Araport11)
AT1G73390	AT1G73390	Endosomal targeting BRO1-like domain-containing protein;(source:Araport11)
AT1G74440	AT1G74440	ER membrane protein, putative (DUF962);(source:Araport11)
AT1G75060	AT1G75060	histone deacetylase complex subunit;(source:Araport11)
AT1G75070	AT1G75070	pre-tRNA tRNA-Asp (anticodon: GTC);(source:Araport11, TAIR10)
AT1G75530	AT1G75530	Forkhead-associated (FHA) domain-containing protein;(source:Araport11)
AT1G75640	AT1G75640	Leucine-rich receptor-like protein kinase family protein;(source:Araport11)
AT1G75810	AT1G75810	transmembrane protein;(source:Araport11)
AT1G76170	AT1G76170	2-thiocytidine tRNA biosynthesis protein, TtcA;(source:Araport11)
AT2G46420	AT2G46420	helicase with zinc finger protein;(source:Araport11)
AT3G03150	AT3G03150	hypothetical protein;(source:Araport11)
AT3G48980	AT3G48980	O-glucosyltransferase rumi-like protein (DUF821);(source:Araport11)
AT3G50650	AT3G50650	GRAS family transcription factor;(source:Araport11)
AT3G60520	AT3G60520	zinc ion-binding protein;(source:Araport11)
AT4G13530	AT4G13530	transmembrane protein;(source:Araport11)
AT4G27510	AT4G27510	2-isopropylmalate synthase;(source:Araport11)
AT4G30490	AT4G30490	AFG1-like ATPase family protein;(source:Araport11)
AT4G32290	AT4G32290	Core-2/I-branching beta-1,6-N-acetylglucosaminyltransferase family protein;(source:Araport11)
AT4G36170	AT4G36170	hypothetical protein;(source:Araport11)
AT4G37420	AT4G37420	glycosyltransferase family protein (DUF23);(source:Araport11)
AT5G01595	AT5G01595	Natural antisense transcript overlaps with AT5G01600;(source:Araport11)
AT5G01800	AT5G01800	saposin B domain-containing protein;(source:Araport11)
AT5G17760	AT5G17760	P-loop containing nucleoside triphosphate hydrolases superfamily protein;(source:Araport11)
AT5G20190	AT5G20190	Tetratricopeptide repeat (TPR)-like superfamily protein;(source:Araport11)
AT5G40800	AT5G40800	hypothetical protein;(source:Araport11)
AT5G41390	AT5G41390	PLAC8 family protein;(source:Araport11)
AT5G58900	AT5G58900	Homeodomain-like transcriptional regulator;(source:Araport11)
AT5G63370	AT5G63370	Protein kinase superfamily protein;(source:Araport11)
AT5G66800	AT5G66800	membrane-associated kinase regulator-like protein;(source:Araport11)
AT5G67290	AT5G67290	FAD-dependent oxidoreductase family protein;(source:Araport11)
AT1G10060	BCAT-1	branched-chain amino acid transaminase 1;(source:Araport11)
AT1G10070	BCAT-2	branched-chain amino acid transaminase 2;(source:Araport11)
AT1G72680	CAD1	cinnamyl-alcohol dehydrogenase;(source:Araport11)
AT4G25490	CBF1	C-repeat/DRE binding factor 1;(source:Araport11)
AT4G25470	CBF2	C-repeat/DRE binding factor 2;(source:Araport11)
AT2G30370	CHAL	allergen-like protein;(source:Araport11)
AT5G01810	CIPK15	CBL-interacting protein kinase 15;(source:Araport11)
AT5G21482	CKX7	cytokinin oxidase 7;(source:Araport11)
AT4G25480	DREB1A	dehydration response element B1A;(source:Araport11)
AT4G27520	ENODL2	early nodulin-like protein 2;(source:Araport11)
AT2G01850	EXGT-A3	endoxyloglucan transferase A3;(source:Araport11)
AT5G09440	EXL4	EXORDIUM like 4;(source:Araport11)
AT1G74960	FAB1	fatty acid biosynthesis 1;(source:Araport11)
AT4G35900	FD	Basic-leucine zipper (bZIP) transcription factor family protein;(source:Araport11)
AT5G01600	FER1	ferretin 1;(source:Araport11)
AT4G31380	FLP1	flowering-promoting factor-like protein;(source:Araport11)
AT5G66730	IDD1	C2H2-like zinc finger protein;(source:Araport11)
AT5G13220	JAZ10	jasmonate-zim-domain protein 10;(source:Araport11)
AT5G11060	KNAT4	homeobox protein knotted-1-like 4;(source:Araport11)
AT5G61850	LFY	floral meristem identity control protein LEAFY (LFY);(source:Araport11)
AT4G35190	LOG5	Putative lysine decarboxylase family protein;(source:Araport11)
AT1G05100	MAPKKK18	mitogen-activated protein kinase kinase kinase 18;(source:Araport11)
AT5G26147	MIR156F	microRNA ath-MIR156f precursor;(source:Araport11)
AT5G67300	MYB44	myb domain protein r1;(source:Araport11)
AT3G15500	NAC3	NAC domain containing protein 3;(source:Araport11)
AT5G47640	NF-YB2	nuclear factor Y, subunit B2;(source:Araport11)
AT4G16370	OPT3	oligopeptide transporter;(source:Araport11)
AT5G58650	PSY1	plant peptide containing sulfated tyrosine 1;(source:Araport11)
AT3G02310	SEP2	K-box region and MADS-box transcription factor family protein;(source:Araport11)
AT1G24260	SEP3	K-box region and MADS-box transcription factor family protein;(source:Araport11)
AT2G30360	SIP4	SOS3-interacting protein 4;(source:Araport11)
AT2G45660	SOC1	AGAMOUS-like 20;(source:Araport11)
AT1G70700	TIFY7	TIFY domain/Divergent CCT motif family protein;(source:Araport11)
AT1G70290	TPS8	trehalose-6-phosphatase synthase S8;(source:Araport11)
AT4G31550	WRKY11	WRKY DNA-binding protein 11;(source:Araport11)
AT1G69310	WRKY57	WRKY DNA-binding protein 57;(source:Araport11)
