# Supplementary material for: FD and FDP bZIP transcription factors and FT florigen regulate floral development and control homeotic gene expression in Arabidopsis floral meristems
Source: Development. 2025 May 22;152(10):dev204241. doi: 10.1242/dev.204241 (PMC12148031; doi:10.1242/dev.204241)
Supplement: Table S7. List of primers used in this study [file develop-152-204241-TableS7.xlsx]

## Sheet: Table 1
Name	Sequence	Purpose
SEP1-F	ATGATTGGTGTGAGAAGTCATCATATG	qRT-PCR
SEP1-R	GATGTAACCGTTTCCCTGCTGCGCCTG	qRT-PCR
SEP2-R	ATCAACAGAATATTGCCTATGGACATC	qRT-PCR
SEP2-F	GATGTAGCCGTTTCCTTGTTGGGACTG	qRT-PCR
SEP3-F	TCCATCTTGTTGCCCCTGAT	qRT-PCR
SEP3-R	ACTCCAGCTGAACCCTAACC	qRT-PCR
SEP4-R	GAGAAAGTTGGAGGACAGTGATGC	qRT-PCR
SEP4-F	GCTCATGCCTTGTTGCTGTTGT	qRT-PCR
ARF6-F	CAAAGTTTAGCAGCTACCACGA	qRT-PCR
ARF6-R	ACGTCGTTCTCTCGGTCAAC	qRT-PCR
AS1-F	ACGTTGGAGTGGTGAAGAAGATG	qRT-PCR
AS1-R	AAGCCTCTGCTCTTCCTCTG	qRT-PCR
SPL8-F	CCCATCTACCATCCCCACTC	qRT-PCR
SPL8-R	CCTGTATAGCCTGCTCACGA	qRT-PCR
AP3-F	TCCGGACTCAGATCAAGCA	qRT-PCR
AP3-R	TTCCATTTCATCCTCAAGACG	qRT-PCR
AP1-F	ATGAGAGGTACTCTTACGCCGA	qRT-PCR
AP1-R	CAAGTCTTCCCCAAGATAATGC	qRT-PCR
EIF4-F	AAACTCAATGAAGTACTTGAGGGACA	qRT-PCR
EIF4-R	TCTCAAAACCATAAGCATAAATACCC	qRT-PCR
PI-F	CCTCTTGCGTTGCTTGCTATAGC	qRT-PCR
PI-R	ACAAAGTCCGAGACCACCAGATG	qRT-PCR
LFY-F	CGATTGCAAGAAGAGGAGGAAG	qRT-PCR
LFY-R	CGGTTCCTCAGATAACCCTTCT	qRT-PCR
T3-SEP2	ATTAACCCTCACTAAAGGGAAGTTCTGCAGCACCTCCAAC	in situ hybridization
T7-SEP2	TAATACGACTCACTATAGGGTCATATCTTCCAGCTTCATTGACA	in situ hybridization
T3 SEP3	ATTAACCCTCACTAAAGGGAAAGATCTTGGACCTCTAAGTAC	in situ hybridization
T7 SEP3	TAATACGACTCACTATAGGGATTCACACTTGGTCCTGCTCCC	in situ hybridization
LFY	GGA GCG AGT TAC ATA AAC AAG C	in situ hybridization
T7 LFY	TAA TAC GAC TCA CTA TAG GGG CAT CCA CCA CGT CCA GA	in situ hybridization
FD-PER8F	CGACTCTAGCCTCGAGTTCTATATGTTCACCCAAATGTGGA	Cloning mCherry:FD
FD-PER8R	GCCTGGATCGACTAGTAGCGCTTGGAAAAGAGAACAGAAGTGAACCAAC	Cloning mCherry:FD
HA-FD-F	CTTCTGTTCTCTTTTCCAATGTACCCATACGATGTGCCTGATTA	Cloning mCherry:FD
HA-R	AGCGTAATCAGGAACATCGTAAG	Cloning mCherry:FD
mCherry-HA-F	TCTTATCCTTACGATGTTCCTGATTACGCTGGTGGAGGTGGTAGTGGAAGT	Cloning mCherry:FD
mCherry-R	AGAACCTCCACCTCCAGAACCT	Cloning mCherry:FD
FD-HA-mCherry-F	GGAGGTGGAGGTTCTGGAGGTGGAGGTTCTATGTTGTCATCAGCTAAGCATCAGAGA	Cloning mCherry:FD
FD-3Utr-R	GATCGACTAGTAGCGCTTTAAATTCGATTGGTCCCGAAGAACTTG	Cloning mCherry:FD
